# Supplementary material for: Comparison of stereotactic brain biopsy techniques in dogs: neuronavigation, 3D-printed guides, and neuronavigation with 3D-printed guides
Source: Front Vet Sci. 2024 Jun 10;11:1406928. doi: 10.3389/fvets.2024.1406928 (PMC11194692; doi:10.3389/fvets.2024.1406928)
Supplement: Supplementary file 2 [file Table_1.XLSX]

## Sheet: Sheet1
				Bx Depth	Screw Depth	Screw Length	Resin Used	Filament Used	x target	y target	z target	x pin	y pin	z pin	Conversion
Dog 3 HIppocampus Right	3D SCG	Dog 1 Occipital Lobe Corona Radiata Right	BrainSite	10.1mm from top of skull			-	-	237	224	643	234	221	636	2.6pix/1mm
Dog 2 Caudate Nucleus Left	BrainSite	Dog 1 Hippocampus Left	Combined	19.6mm from top of skull			75mL	-	278	232	590	271	236	552
Dog 2 Midbrain Left	Combined	Dog 1 Caudate Nucleus Left	Combined	22.8mm from top of skull			75mL	-	271	224	543	265	207	509
Dog 2 Occipital Lobe Corona Radiata Left	3D SCG	Dog 1 Pririform Lobe Left	BrainSite	32.9mm from top of skull			-	-	289	265	563	285	274	556
Dog 1 Occipital Lobe Corona Radiata Right	BrainSite	Dog 1 Thalamus Left	Combined	23.6mm from top of skull			75mL	-	278	244	582	283	236	553
Dog 2 HIppocampus Right	Combined	Dog 1 HIppocampus Right	3D SCG	56mm from top of guide			10mL	-	232	234	576	234	237	573
Dog 2 HIppocampus Left	3D SCG	Dog 1 Thalamus Right	BrainSite	20.9mm from top of skull			-	-	237	252	587	232	252	581
Dog 3 Occipital Lobe Corona Radiata Right	BrainSite	Dog 2 Caudate Nucleus Left	BrainSite	41.2mm from top of skull			-	-	254	207	709	253	201	715	2.05pix/1mm
Dog 1 HIppocampus Left	Combined	Dog 2 Midbrain Left	Combined	49.2mm from top of skull			-	150g	264	251	802	287	241	769
Dog 5 Pririform Lobe Left	3D SCG	Dog 2 Occipital Lobe Corona Radiata Left	3D SCG	51mm from top of guide			12mL	-	270	200	838	271	196	835
Dog 4 Pririform Lobe Left	BrainSite	Dog 2 HIppocampus Right	Combined	29mm from top of skull			-	150g	230	222	805	245	199	800
Dog 1 Caudate Nucleus Left	Combined	Dog 2 HIppocampus Left	3D SCG	63mm from top of guide			12mL	-	268	214	793	261	211	790
Dog 4 Caudate Nucleus Right	3D SCG	Dog 2 Pririform Lobe Right	BrainSite	40.1mm from top of skull			-	-	219	251	768	222	247	760
Dog 1 Pririform Lobe Left	BrainSite	Dog 2 Thalamus Left	Combined	39.6mm from top of skull			-	150g	262	217	754	284	210	715
Dog 1 Thalamus Left	Combined	Dog 2 Caudate Nucleus Right	3D SCG	69mm from top of guide			12mL	-	234	209	714	236	205	711
Dog 5 Midbrain Right	3D SCG	Dog 3 Hippocampus Right	3D SCG	51mm from top of guide			10mL	-	225	198	530	222	191	535	2.25pix/1mm
Dog 2 Pririform Lobe Right	BrainSite	Dog 3 Occipital Lobe Corona Radiata Right	BrainSite	14.9mm from top of skull			-	-	224	187	570	221	194	571
Dog 4 Midbrain Left	Combined	Dog 3 Midbrain Right	BrainSite	37.3 mm from top of skull			-	-	243	229	549	240	238	553
Dog 1 HIppocampus Right	3D SCG	Dog 3 Caudate Nucleus Left	BrainSite	26.5 mm from top of skull			-	-	257	199	450	263	199	448
Dog 3 Midbrain Right	BrainSite	Dog 3 Thalamus Left	Combined	31.3mm from top of skull			-	200g	256	211	484	252	203	529
Dog 2 Thalamus Right	Combined	Dog 4 Pririform Lobe Left	BrainSite	38.3mm from top of skull			-	-	300	275	454	298	275	456	2.7pix/1mm
Dog 5 Midbrain Left	3D SCG	Dog 4 Caudate Nucleus Right	3D SCG	67mm from top of guide			10mL	-	260	213	425	256	216	426
Dog 3 Occipital Lobe Corona Radiata Left	BrainSite	Dog 4 Midbrain Left	Combined	41.1mm from top of skull			-	150g	263	292	488	303	303	496
Dog 5 Occipital Lobe Corona Radiata Left	Combined	Dog 4 Hippocampus Right	BrainSite	25.8mm from top of skull			-	-	236	243	504	233	240	498
Dog 2 Caudate Nucleus Right	3D SCG	Dog 4 Occipital Lobe Corona Radiata Right	Combined	12.2mm from top of skull			-	150g	213	223	542	240	216	537
Dog 4 HIppocampus Right	BrainSite	Dog 5 Pririform Lobe Left	3D SCG	64mm from top of guide	6mm	2mm	10mL	-	281	298	468	279	294	463	2.7pix/1mm
Dog 3 Thalamus Right	Combined	Dog 5 Midbrain Right	3D SCG	66.4mm from top of guide	6mm	2mm	10mL	-	230	308	495	235	302	501
Dog 5 Thalamus Left	3D SCG	Dog 5 Midbrain Left	3D SCG	69.5mm from top of guide	6mm	2mm	10mL	-	250	309	491	249	308	490
Dog 1 Thalamus Right	BrainSite	Dog 5 Occipital Lobe Corona Radiata Right	Combined	9.2mm from top of skull			-	200g	217	262	558	208	280	571
Dog 4 Occipital Lobe Corona Radiata Right	Combined	Dog 5 Thalamus Left	3D SCG	59mm from top of guide	6mm	2mm	12mL	-	267	273	478	266	271	482
